# Supplementary material for: Validity and reliability of the Depression Information Needs Scale among the Iranian general population
Source: Front Psychiatry. 2024 Sep 3;15:1388447. doi: 10.3389/fpsyt.2024.1388447 (PMC11406337; doi:10.3389/fpsyt.2024.1388447)
Supplement: Supplementary file 1 [file DataSheet1.zip]

Archive with 3 entries (2 files):
- Data sheet 1/
- Data sheet 1/Appendix file 1-Table s1.docx
- Data sheet 1/Appendix file 2-Table s2.docx
